# Supplementary material for: Implementing a Group Psychoeducational Program for Emotional Well-Being in Primary Care Teams: A Qualitative Study in Catalonia
Source: Healthcare (Basel). 2026 Feb 5;14(3):402. doi: 10.3390/healthcare14030402 (PMC12897811; doi:10.3390/healthcare14030402)
Supplement: Supplementary file 1 [file healthcare-14-00402-s001.zip]

Archive with 1 entries (1 files):
- healthcare-4129750-supplementary.pdf
